# Supplementary material for: Diacylglyceryl-N,N,N-trimethylhomoserine-dependent lipid remodeling in a green alga, Chlorella kessleri
Source: Commun Biol. 2022 Jan 11;5:19. doi: 10.1038/s42003-021-02927-z (PMC8752610; doi:10.1038/s42003-021-02927-z)
Supplement: Supplementary file 3 — Supplementary Data 1 [file 42003_2021_2927_MOESM3_ESM.xlsx]

## Sheet: Fig. 2
			(a) OD730							(b) Chl content (mg/mL)							(c) Chl content (mg/mL/OD730)					(d) Pi content (nmol/OD730/mL)
		Time (h)	0	24	48	72			Time (h)	0	24	48	72			Time (h)	0	24	48	72			０h	48h (-P)	48h (+P)
		Exp. 1	0.2	1.4675	3.0205	5.359			Exp. 1	4.4645	33.9988	73.379	87.725			Exp. 1	22.3225	23.1949	24.329	16.3985		1	158.697	24.8385	110.453
	(+P)	Exp. 2	0.2	1.512	3.106	5.634		(+P)	Exp. 2	4.23735	33.721	71.683	89.219		(+P)	Exp. 2	21.1867	22.3022	23.0789	15.8358		2	160.489	22.9739	118.076
		Exp. 3	0.2	1.514	3.066	5.738			Exp. 3	3.25369	34.832	71.823	81.099			Exp. 3	16.2685	23.0066	23.4256	14.1337		3	152.198	26.8319	109.188
		Exp. 4	0.2	1.07575	1.902	3.469			Exp. 4	2.93783	25.4941	47.7747	97.799			Exp. 4	14.6891	23.6972	25.1179	28.212
		Ave.	0.2	1.39231	2.77363	5.05			Ave.	3.72334	32.0115	66.1649	88.9605			Ave.	18.6167	23.0502	23.9879	18.645
		SEM	0	0.106065	0.291066	0.533029			SEM	0.370937	2.18523	6.1421	3.43409			SEM	1.85468	0.288792	0.459693	3.22513		Ave
																							０h	48h (-P)	48h (+P)
		Exp. 1	0.2	1.2535	2.3335	3.016			Exp. 1	4.40591	14.7216	21.5336	49.7165			Exp. 1	22.0296	11.7556	9.22835	16.4834			157.128	24.8814	112.572
	(-P)	Exp. 2	0.2	1.27975	2.488	3.0855		(-P)	Exp. 2	4.14684	15.1549	22.5681	53.0902		(-P)	Exp. 2	20.7342	11.842	9.06615	17.2093
		Exp. 3	0.2	1.2635	2.4995	3.093			Exp. 3	3.30525	15.2832	23.5418	50.679			Exp. 3	16.5263	12.0977	9.41453	16.3705		SEM
		Exp. 4	0.2	1.145	2.1715	3.264			Exp. 4	3.18471	15.7919	26.2957	30.6124			Exp. 4	15.9235	13.7921	12.1205	9.37928			０h	48h (-P)	48h (+P)
		Ave.	0.2	1.23544	2.37312	3.11463			Ave.	3.76068	15.2379	23.4848	46.0245			Ave.	18.8034	12.3718	9.95739	14.8606			2.51898	1.11394	2.77585
		SEM	0	0.0306272	0.0771307	0.0527223			SEM	0.303399	0.220299	1.02274	5.18615			SEM	1.51699	0.47897	0.724549	1.83654

## Sheet: Fig. 3
	(c) Lipid composition (mol%)									(d) Pi contents in phospholipids relative to total cellar Pi
			MGDG	DGDG	SQDG	PG	PC	PE			PC	PE	PG	(+P)PC+PE	(-P)PC+PE
	(+P）	Exp. 1-1	40.7115	16.9965	12.8699	12.4773	10.5327	6.41209		Exp.1	10.4109	5.19565	11.6392	16.2956	15.6065
		Exp. 1-2	41.0125	16.9034	12.8324	12.7315	9.90553	6.61458		Exp.2	15.6306	7.80058	17.4748	17.3006	23.4312
		Exp. 2-1	46.3766	13.022	11.1116	12.3579	12.3813	4.75049		Exp.3	10.1737	5.07728	11.3741	19.0773	15.251
		Exp. 2-2	46.1808	12.8447	11.0684	12.8719	12.2961	4.73817		Ave.	12.0717	6.02451	13.4961	17.5578	18.0962
										SEM	1.78075	0.888697	1.99085	0.813227	2.66944
			MGDG	DGDG	SQDG	PG	DGTS	TG
	（-P）	Exp. 1-1	35.1187	24.9052	16.251	2.40433	21.3207	37.9842
		Exp. 1-2	35.0628	25.0998	15.6395	2.49104	21.7069	37.099
		Exp. 2-1	33.9467	25.7103	16.2573	2.02197	22.0636	47.3367
		Exp. 2-2	40.7487	20.2219	17.8338	2.29715	18.8985	48.4369
	Ave
		MGDG	DGDG	SQDG	PG	PC	PE	DGTS	TG
	(+P)	43.5704	14.9417	11.9706	12.6097	11.2789	5.62883	0	0
	(-P)	36.2192	23.9843	16.4954	2.30362	0	0	20.9975	42.7142

## Sheet: Fig. 5
	Fatyy acid composition in individual lipid classes (mol%)
	Exp.1-1
		(+P)						(-P)
	Fatty acid	MGDG	DGDG	SQDG	PG	PC	PE	MGDG	DGDG	SQDG	DGTS	PG	lyso DGTS	TG
	16：0	0.8	9.9	48.7	36.8	21.2	35.5	0.658746	10.685	57.9985	32.0029	14.2806	1.68695	19.7483
	16：1 (7)	1.6	1.8	1.8	0	3.9	0.8	0.797305	0.688405	0.664681	1.37303	0	1.00751	1.20831
	16：1 (3t)	0	0	0	22.2	0	0	0	0	0	0	35.2336	0	0
	16：2	29.4	9	2.6	0	4.5	0.8	20.5231	4.07688	0.420316	1.11272	0	0	2.00646
	16：3 (7,10,13)	7.1	2.1	0	0	0	0	12.4336	1.13794	0	0.515972	0	0.602646	0.958782
	18：0	0.3	1	4.2	0.2	0.9	2.2	0.077494	0.49717	1.03892	2.17461	4.46788	1.86098	4.13904
	18：1 (9)	0.9	1.5	6.1	3.8	4.7	6.3	0.703336	1.21806	1.76614	5.07115	5.66194	5.60838	21.7053
	18：2 (9,12)	21.4	30.2	23.5	31.7	54.5	45.8	10.4923	28.8642	25.2472	51.5307	31.4088	78.4485	40.7319
	18：3 (9,12,15)	38.5	44.5	13.1	5.5	10.3	8.6	54.3141	52.8323	12.8643	6.21887	8.94724	10.7851	9.50191
	Exp.1-2
		(+P)						(-P)
	Fatty acid	MGDG	DGDG	SQDG	PG	PC	PE	MGDG	DGDG	SQDG	DGTS	PG	lyso DGTS	TG
	16：0	1	9.9	48.5	36.9	19.7	34.4	0.651558	10.8553	57.5573	31.6661	13.98	0	19.5853
	16：1 (7)	1.6	1.7	1.6	0	2.7	1.6	0.796668	0.722228	0.768952	1.33196	0	0.51556	1.21882
	16：1 (3t)	0	0	0	22	0	0	0	0	0	0	34.4917	0	0
	16：2	29.4	9.2	3.3	0	1.6	1.4	20.4205	4.15457	0.446562	1.14201	0	0.146445	2.00501
	16：3 (7,10,13)	7.1	2.3	0	0	0	0	12.4093	1.11061	0	0.586527	0	0.42799	0.976007
	18：0	0.3	1	4.3	0.2	1	2.2	0.0797362	0.50259	1.13094	2.17627	5.09668	3.15894	4.15745
	18：1 (9)	0.9	0.2	6.2	3.7	5.1	5.9	0.6927	1.20769	1.68734	5.07012	5.52834	44.5363	21.6493
	18：2 (9,12)	21.4	30.7	23.1	31.4	58.9	44.9	10.6028	28.8308	25.2135	51.5196	31.2435	44.8393	40.812
	18：3 (9,12,15)	38.3	45.1	12.9	5.7	11	9.6	54.3467	52.6162	13.1954	6.50734	9.65976	6.37547	9.59604
	Exp.2-1
		(+P)						(-P)
	Fatty acid	MGDG	DGDG	SQDG	PG	PC	PE	MGDG	DGDG	SQDG	DGTS	PG	lyso DGTS	TG
	16：0	0.7	7.8	48.3741	37.2	18.1	30.1	1.23151	12.2476	59.1431	29.7781	16.4391	0	18.5599
	16：1 (7)	1.4	1.9	1.89184	0	3	1.2	0.940031	0.499097	0.616819	1.12236	0	2.33075	1.18553
	16：1 (3t)	0	0	0	21.1	0	0	0	0	0	0	36.5066	0	0
	16：2	30	12.6	0.90555	0	1.5	1.2	19.7177	3.64809	0.407058	0.982043	0	1.66969	1.93626
	16：3 (7,10,13)	7.1	3.3	0	0	0	0	13.1307	1.13917	0.181278	0.579476	0	0.412566	0.955974
	18：0	0.4	0.8	4.33066	2.5	1.1	0.6	0.430931	0.52342	0.600894	1.41538	6.61851	0	4.15364
	18：1 (9)	0.7	1.3	1.46144	2.9	5.1	1.8	0.990411	1.86731	1.77646	4.12814	7.10326	6.04996	23.7268
	18：2 (9,12)	20.6	28.1	28.4088	31.1	60.1	55.4	9.32961	26.1433	24.4503	55.963	30.4187	83.1353	40.3284
	18：3 (9,12,15)	39.5	44	14.6276	5.2	11.1	9.7	54.229	53.9321	12.8241	6.03156	2.91382	6.40172	9.15354
	Exp.2-2
		(+P)						(-P)
	Fatty acid	MGDG	DGDG	SQDG	PG	PC	PE	MGDG	DGDG	SQDG	DGTS	PG	lyso DGTS	TG
	16：0	0.7	7.7	48.3	40	18.8	30.6	2.41089	11.38	56.0271	29.4413	16.1048	0.714287	18.5096
	16：1 (7)	1.4	1.8	2	0	3.1	1.4	1.00238	0.538957	0.567582	1.14229	0	0.631989	1.17416
	16：1 (3t)	0	0	0	20.6	0	0	0	0	0	0	37.0251	0	0
	16：2	29.7	12.2	1	0	1.5	1.1	20.3388	3.46126	0.380321	1.25297	0	0.47488	1.91575
	16：3 (7,10,13)	7	3.5	0	0	0	0	12.3442	1.12208	0.120612	0.613805	0	0.502738	0.977053
	18：0	0.4	0.9	4.2	2.4	1.2	0.6	0.655493	1.47774	2.28112	1.37638	6.47084	0.980311	4.20803
	18：1 (9)	0.7	1.3	1.4	2.6	4.9	1.9	2.23488	1.88831	1.8355	3.42306	6.8312	6.71621	23.7065
	18：2 (9,12)	20.5	28.2	28.4	29.4	59.6	55.2	11.3632	26.5788	25.6355	56.4897	28.9322	83.3213	40.2838
	18：3 (9,12,15)	39.5	44.6	14.8	4.9	10.9	9.3	49.6501	53.5528	13.1523	6.26044	4.63582	6.65832	9.22511
		Ave
	Fatty acid	MGDG (+P)	MGDG (-P)	DGDG (+P)	DGDG (-P)	SQDG (+P)	SQDG (-P)	PG (+P)	PG (-P)	PC (+P)	PE (+P)	DGTS (-P)	lyso DGTS (-P)	TG (-P)
	16：0	0.8	1.23817	8.825	11.292	48.4685	57.6815	37.725	15.2011	19.45	32.65	30.7221	0.600309	19.1008
	16：1 (7)	1.5	0.884096	1.8	0.612172	1.82296	0.654508	0	0	3.175	1.25	1.24241	1.12145	1.1967
	16：1 (3t)	0	0	0	0	0	0	21.475	35.8143	0	0	0	0	0
	16：2	29.625	20.25	10.75	3.8352	1.95139	0.413564	0	0	2.275	1.125	1.12244	0.572753	1.96587
	16：3 (7,10,13)	7.075	12.5795	2.8	1.12745	0	0.0754726	0	0	0	0	0.573945	0.486485	0.966954
	18：0	0.35	0.310914	0.925	0.750231	4.25767	1.26297	1.325	5.66348	1.05	1.4	1.78566	1.50006	4.16454
	18：1 (9)	0.8	1.15533	1.075	1.54534	3.79036	1.76636	3.25	6.28118	4.95	3.975	4.42312	15.7277	22.697
	18：2 (9,12)	20.975	10.447	29.3	27.6043	25.8522	25.1366	30.9	30.5008	58.275	50.325	53.8758	72.4361	40.539
	18：3 (9,12,15)	38.95	53.135	44.55	53.2334	13.8569	13.009	5.325	6.53916	10.825	9.3	6.25455	7.55515	9.36915

## Sheet: Fig. 6
	(a) Lipid contents (μmol/OD730/L)									(b) Lipid contents (μmol/L)									(c) DGTS content (%)
	OD730									PE										Exp.1	Exp.2	Exp.3	AVE	SE
	Time	Exp.1-1	Exp.1-2	Exp.2-1	Exp.2-2	Ave	SEM			Time	Exp.1-1	Exp.1-2	Exp.2-1	Exp.2-2	Ave	SEM			ーP	100	100	100	100	0
	0	0.2216	0.2216	0.2279	0.2279	0.22475	0.001575			0	4.08	4.08	4.08	4.08	4.08	0			Dark	5.02659	13.3368	0	6.12113	3.8887
	6	0.3119	0.3119	0.2778	0.2778	0.29485	0.008525			6	3.76915	3.78072	3.44444	3.45439	3.61218	0.0814252			DCMU	33.0866	0	0	11.0289	11.0289
	12	0.378	0.378	0.356	0.356	0.367	0.0055			12	2.70683	2.74038	2.02833	1.99141	2.36674	0.178651			CAP	89.827	52.6	85.2209	75.8826	11.717
	24	0.6004	0.6004	0.5738	0.5738	0.5871	0.00665			24	0.942894	0.915371	0.878732	0.828819	0.891454	0.0213646			CHI	0	0	0	0	0
																			Cerulenin	83.1292	51.8495	83.0427	72.6738	10.4122
	PE
	Time	Exp.1-1	Exp.1-2	Exp.2-1	Exp.2-2	Ave	SEM			PC
	0	18.4115	18.4115	17.9026	17.9026	18.1535	0.127241			Time	Exp.1-1	Exp.1-2	Exp.2-1	Exp.2-2	Ave	SEM
	6	12.0845	12.1216	12.399	12.4348	12.2509	0.078993			0	1.52785	1.52785	1.52785	1.52785	1.52785	0
	12	7.16092	7.24967	5.69754	5.59385	6.44887	0.390645			6	1.10818	1.16017	1.00834	1.09975	1.09411	0.027329
	24	1.57044	1.5246	1.53142	1.44444	1.5184	0.0228927			12	1.04558	0.741715	0.85824	0.700727	0.836567	0.0668987
										24	0.454424	0.584374	0.0287348	0.505908	0.39336	0.107771
	PC
	Time	Exp.1-1	Exp.1-2	Exp.2-1	Exp.2-2	Ave	SEM			DGTS
	0	6.89461	6.89461	6.70402	6.70402	6.79931	0.0476481			Time	Exp.1-1	Exp.1-2	Exp.2-1	Exp.2-2	Ave	SEM
	6	3.55299	3.71967	3.62972	3.95878	3.71529	0.0762281			0	0	0	0	0	0	0
	12	2.76609	1.96221	2.41079	1.96834	2.27686	0.167981			6	3.52167	3.0775	4.78955	4.81337	4.05052	0.383614
	24	0.756869	0.973308	0.050078	0.88168	0.665484	0.181757			12	9.62284	9.70093	9.0817	10.3226	9.68201	0.22002
										24	22.5876	22.1617	24.8053	25.5587	23.7783	0.718316
	DGTS
	Time	Exp.1-1	Exp.1-2	Exp.2-1	Exp.2-2	Ave	SEM
	0	0	0	0	0	0	0
	6	11.291	9.86695	17.241	17.3267	13.7376	1.69509
	12	25.4573	25.6638	25.5104	28.996	26.3815	0.748371
	24	37.6209	36.9115	43.2299	44.5428	40.5013	1.67592
	Ave									Ave
	0h		6h		12h		24h			0h		6h		12h		24h
	DGTS	PE+PC	DGTS	PE+PC	DGTS	PE+PC	DGTS	PE+PC		DGTS	PE+PC	DGTS	PE+PC	DGTS	PE+PC	DGTS	PE+PC
	0	18.1535	13.7376	12.2509	26.3815	6.44887	40.5013	1.5184		0	4.08	4.05052	3.61218	9.68201	2.36674	23.7783	0.891454
	0	6.79931	0	3.71529	0	2.27686	0	0.665484		0	1.52785	0	1.09411	0	0.836567	0	0.39336

## Sheet: Fig. 8
BTA-a
>Chlamydomonas-reinhardtii
262 PYYVWIGRLPSVGHALHEERVERPPMFPPTFLYTQSWEDPEPDMEVMEINPKDTVLTLTSGGCNALNLLVQGAGQVVSVDCNPAQSALLELKKVAIQQLEFEDVWQLFGEGVHPRIEELYEKKLAPFLSQTGGMGKLCWVLQCLAVVLGLGVKRLAWDGPKPLVWLFVKFVSLVLFNKAVLWFGGGVPGKQYALIKADGIPIENYIARTMDGVAENSHVRKQNYFYYNCLTGKFLRDNCPTYLREAAFATLKSVVDNLTVSTNFFMEELKARTYTKVILMDHVDWLDMPVANELAECLAKQVAPGGIVIWRSASLSPPYAELIQKAGFDVRCIRRATQGYMDRVNM 650
>Volvox-carteri
265 PYYVWIGRHPTVGHALHEERVERPPMFPPTFLYTQSWEDPEPDMEVMEINGNDTVLTLTSGGCNALNLLVQGAGQVVSVDCNPAQSALLELKKVAIQQLEFEDVWQMFGEGVHPRIEDLYERKLAPFLSQTGGMGKLCWVLQCLAVVVGLGVKRLAWDGPKLLVWLFVKFVSLVLFNKAVLWFGGGVPGKQYALIKADGIPIERYIARTMDGVAENSHVRKHNYFYYNCLTGKFLRDNCPTYLREAGFAALKGLVENLTVSTNFFMEELKARTYTKVILMDHVDWLDLHVAQELAELLARQVAPGGIVIWRSASLCPPYADVIRKAGFDVRCISRADQGYMDRVNM 653
>Coccomyxa-subellipsoide
272 PYYVWVGHVPQLATVMTENKVEAPPMFPPTFLYTMSWEDPRPDMEVLKINNDDTVLTLTSGGCNSLNLLLHGAGHVVSVDCNPAQSALLELKATGIRQLQFEDFWQLFGEGKHPKVDRLYETKLAPFLTQTGGMGQVVYYMQLLSKLFGMGMERLAWDAPAWIVDVSTRLIALLCFNRFVMWFGAGVPCKQYKLIHKDGLRISTYVARTFDGAARSSHLRKDNYFYYNCCTARFARDNCPSYLIKENFTALKNLIDNLTISTGTFMDALTSRIFTKVILMDHVDWQDMSQARVLAATLAKHVAPGGRVIWRSAALCPPYTRIIREAGFEVKCLQRADEGYMDRVNM 660
>Chlorella-kessleri
276 PYYVWIGRIPKLETLLVENKVEAPALFPPTFLYTQSWEDPVTDEPVIQINEEDVCLTLTSGGCNSLNLCISGAKAVYSVDCNPAQSALLELKQVAIRQLDFEDVWALFGEGKHPHIERLFESRLAPFLSQAGGMGKVVWYLQAMLVWLGMGMHQVAWESPLWLLNIIADVLALLFFNRITLWFGGGIPMKQYQLIQNDGVHMASYAARTFDGVAQNSHVRKDNWFYFNCLTGKFARDCCPAYLKEQNFALLKAAIDRLHIVNGFYMDALTARKYSKANLMDSCDWLCERQARELAAALGRQIVEGGKVIWRSASLSPPYAKYIEQAGFEVRCLQRADQGYMDRVNM 663
>Auxenochlorella-protothecoides
274 PFYVWLGRAPTLAAQLVEPKVEAPHCFPPTFLYTQSWEDPAVDEPILDIQPDDVCLTLTSGGCNTLHLCLAGAAQVHSVDCNPAQSALLELKAVAIRRLGYDDVWSLFGEGRHADFPRLYERELSPFLTQTGGMGAVVWMAQWLFWALGLGMKRLVWEAPVWLSSLFVQFFAALLFNRVTLWFGAGIPCKQAALIRKDGVRLSTYAARVFDGVVRGYSLRDDNCFYYNCLAGRYARNNCPAYLTPHGFANLKQALDSLQIHTGFFLPTLNKRKYSKVILMDHVDWLSFPQAEEVAAALGRQVVKGGKVIWRSAALSPPYAPLIAKAGFKVKRVSSIEEGCMDRVNM 662
>Selaginella
276 IGRHDQNLQRFPIRASDDLEAKRPSSFPPTFLYSLSWEDPREDEKVLDINPSDVVLTLTSGGCNALDLVLQGAKQVVAVDMNPAQSYLLELKRLATTRLSFEDAWKMFGEGVHPTFESLLEKELVPFLSQGGGMGRLIRAVRALARLTRKEIESLVWY-WLSQAGIFAKMVSFFVTNRFTMWFCAGVCKGQLRLLRKEGN-LYNYIVRCLNSTAAYSHLRDSNYFYRCCLTGKFSSNCCPRFLEKENFHKLKTAEECLLIRTATFVEELSKRMYTKVILMDHVDWLEQSDVDVLCKALQAHVIPGGRVIWRSASRSPSYANCIEKSGFKVIQVATSKA-YMDRVNM 671
>Physcomitrella
254 RGHTKKNLARFPARASDEFEAKRPPAFPPTFLYSLSWEDPREDDKVLNINKDDTVLTLTSGGCNALDLVYQGARQVVAVDINPAQSYLLELKRIAVIRLPFEDVWSMFGDGVHPKFEKLFKEELTPFLSQGGGMGRLIRAVRALARITRQQIDNLVWF-WLLRANIVTRISAFFVTNPIVLWFCAGVCKGQLNLIRKEDS-IYNYVVRCLNSTAECSHLRDSNYFYRCCLTGKFSRNCCPRFLEEEVFKTLKVSDERLLIRTTAFVEELRKRMYTKVILMDHVDWLEQGDIDILCAALKDQVKPGGRVIWRSASRSPKYAKCIEKAGFDVIRITTSDQ-YMDRVNM 636
>Fusarium-graminearum
396 PLPSFFYQN-HHWRIYYDEQLPKHTQFKDEYIYAFTWEDTRVDERILKLGADDKVLAITSAGDNILSYLLQSPARVHAVDLNPTQNHLLELKAASYTALPYGDFWKIFGDGKHPRFRELLITKLSPHLSGRGGSRHAIRVFRWIARIFGLQVKQLLWRRKIRPALLSKLVCNLVVSQESFLWAALGVPKNQLAMIEADSHAIWHYMVNTLDPVAEETHIAADNPYYYVCMDGKFSPKCHPDYLSPRAHAKLSRALDGLRIHTDELEEVIAPGTLTVAVVMDSMDWFDTGSAAAQITKLNRALAMGGRVLLRSSALTPWYIKEFEGHGFTPKRHGARIDGCIDRVNM 802
>Nectria-haematococca
394 PLPSFFYQN-HHWRIYYDDQLAKHTQFKDEYIYAFTWEDTRVDERLLKLGADDKVLAITSAGDNILSYLLQSPARVHAVDLNPTQNHLLELKAASYTALPYEDFWKIFGDGKHPHFRKLLITKLSPHLSGRGGSRHAIRVFRWIARIFGLQVKQLLWRRKIRPALLSKLVCNLVVSQESFLWAALGVPKNQLAMIEADSHAIWHYMVNTLDPVAEETHIAADNPYYYVCMDGKFSPKCHPDYLSPKAHAKLSRALDGLRIHTDELEEVIAPGTLTVAVVMDSMDWFDTGSAAQQITKLNRALQMGGRVLLRSSALTPWYIKEFEAHGFTPKRHGARTDGCIDRVNM 800
>Purpureocillium-lilacinum
403 PLPSFFYQN-HHWRIYYDDQLKKHTQFNNEYIYAFTWEDARVDERLLKLGPDDKVLAITSAGDNILSYLAQSPARVHAVDLNPTQNHLLELKAAAYTALPYEDFWKIFGDGKHSNFRELLVSKLSPHLSSRGGSRHAIRVFRWVARLFGLQVKQLLWRQKIRPALLSKLVCNLVVAQESFLWTALGVPKNQLAMIEADSHAIWHYMVNTLDPVAEETHIADDNPYYYVCMAGKFSRKCHPEYLRPETHAKLSRALDGLRIHTDELEEVIAPGTLTVAVVMDSMDWFDTGSAAQQVTKLNRALAMGGRVMLRSSALSPWYLKVFEGHGFTTKRHGGRIDGCIDRVNM 809
>Metarhizium-robertsii
406 PLPSFFYQN-HHWRIYYDDQLQKHTQFNDEYIYAFTWEDARVDERILKLGPEDKVLAISSAGDNILSYLAQSPARVHAVDLNPTQNHLLELKAASYTALSYDDFWMIFGEGKHPEFREILINKLSPHLSARGGSRHAIRAMRWVSRLFGLRVKKLLWRQKIRPALLSKLVCNLVVAQESFLWTALGVPKNQLAMIEKDSHAIWHYMVNTLDPVAEETHLAKDNPYYYVCLAGQFSRDCHPHYLSREVHAKLSKALDSLRIHTDELEEVIAPGTVTVAVVMDSMDWFDPGSAAAQITKLNRALKMGGRVMLRTSALTPWYVKVFEAHGFTAKRHGGRIDGCIDRVNM 812
>Neurospora-crassa
468 PLPSFFYQN-HHWRIYYDDQLPKHTQFNDEYIYAFTWEDSRVDRELLNLGPDDVVLAITSAGDNILSYLMQSPARVHAIDLNPAQNHLLELKVASFTTLDYPDVWKIFGEGKHPDFRSLLISKLSPHLSGRGGSRYAIRFFRWISTLFFCRVRRLLYHTKIRPCLLNRFVNGLVLSSDAFLWSALGVPKNQVAMIEADAEAILHYTTSTLDPVLSTSHLASDNPYYLVCVLGQYTRQCHPDYLSPAAHSILSAAFDGLRIHTDEIQEVLAPGTLTVAVVMDSMDWFDPGRAREQVRRLNRALKVGGKVLLRSAGVEPWYVRVFVEEGFGARRVGCRESGCIDRVNM 888
>Flammulina-velutipes
360 PLSSFHYQIRNRWRLPYYDN-PIHKDFR-TFIYSFTWEDPMEDMKHLQLTQEDSMFVITSAGDNALHYAIRAPQIIHCVDMNPCQGHLLELKLASVQALDYEDYFLLFGCGQHPNFRHLLDSKISPYMSSVGYSGWALRLAQLIFRLARVDVVSMCWRTHLRPVLLNPVVVELLKS-PVFCWNALGVPLNQRQMLLDE-GGIYQYVVDTLDPVVSTWLLKNDNYFYLLALLGHYTTESCPAYLTRDGYEALRASLDTFRLHTDSIVNVLRSKSLTRALVMDHLDWFTPGDADDEIAEIHRVVVRGGLVFWRSASRAPWYNEVFTRCGFKVSPISIRNSSPIDKVNM 764
>Rhodobacter sphaeroides ATCC 17029
16 RQIGAAVHRTSLLSAEGLMERMF-SRLFHGLVYPQIWEDPAVDMAALAIRPGDRLVAIASGGCNVLSYLTQGPGSILAVDLSPAHVALGRLKLAAARTLPHAAFFDLFGRADLPGNAALYDRHIAPALDGRGALGRFIGAAHTLARAAGTDLRGFLFYAHIGPLFEAPVVQALARRPAALFGLGIPPAQYALLAGD-GDGDVLPVLRQRLHRLLCDFPLR-ENYFAFQAIARRYPRGALPPYLEPTAFETLRENAGRVQIENRSLTEALAEESIHGFTLLDAQDWMTDAQLTALWRQVTRTAAPGARVIFRTGGAAPGRVPEEILGHWRADRAAGQAGHAADRSAI 402
>Rhodobacter sphaeroides ATCC 17025
16 RQIGAAVHRRSPLSAEGVMERLF-SRLFHGLVYPQIWEDPLVDMQALAIAPGQRLACIASGGCNMMSYLTAGPGSLLAVDLSPAHVALGRLKLAAARHLPHEAFFDLFGRADRAANIRAFDRYLAPRLDPAGALGRFIGAAHLVARLGGTDLGGLLFNGHIDPLFATPLVQSLARHPAALFGLGIPPAQYELLACD-GDGDVLPVLRERLRRLFCDHPLR-ENYFAWQAVARRYPEGALPPYLEPAAFDALRAHAARAEVVNQPLTKALASETIHGFSLLDAQDWMTRAQLADLWREITRTAAAGATVIFRAGGAAPQQLPPELLSAWQSDRAFARACHEADRSAI 404
>Rhizobium-tropici
15 RKLKDALLQHKALSKAGLSERLF-GMLFSGLVYPQIWEDPDIDMEAMELEAHHRIVTIGSGGCNMLAYLSQNPASIDVVDLNRHHIALNKLKLAAFRLLPHADLVRFFGTANFAGNSQAYDQFIAPRLDTAGLLGRFIGAAHILARLHGVRLQKMTFEEEIAPIFDKPAVRWLLGRKSSLFGLGIPPQQYDELASLAGDDSISAVLKHRLEKLACHFPMR-DNYFAWQAFSRRYAAGPLPTYLKPEHYAAIRANADRVSVHHANFTELLAAASRDRYILLDAQDWMTDEQLNGLWAEITRTAREGARVIFRTAAEKEGRLSPAIRDQWVYFEERSQELNVRDRSAI 404
>Rhizobium-jaguaris
14 RKVKEAVLQHKALSKAGFSERLF-GMLFSGLVYPQIWEDPDIDMEAMELQPHHRIVTIGSGGCNMLAYLSQSPASIDVVDLNRHHIALNKLKLAAFRLLPHADLVRFFGTPGVSANSQAYDQFIAPRLDPAGLLGRFIGAAHVLARLHGVRLAKMTFDNEIAPIFDKPMVRWLLGRKSSLFGLGIPPQQYDELASLAGDDSISGVLKHRLEKLSCHFPMR-DNYFAWQAFARRYAAGPLPTYLRPEHYPAIRANADRVDVHHANFTELLAAASRDRYILLDAQDWMNDEQLNQLWAEITRTAREGARVIFRTAAEKEGRLSPAIRDQWVYFEERSQELNVRDRSAI 404
>Rhizobium-etli
14 RKLKDALLRHKAFSKEGFSERLF-GLLFSGLVYPQIWEDPDLDMQAMELRPNHRIVTIGSGGCNMLAYLCKAPASIDVVDLNPHHIALNKLKLAAFKHLPHADLVRFLAMPNEKSNSRAFDRHLAANLDEAGLLGRFIGAAHLLARLHGVKLREMTFDEQIAPLFEKPVVRWITGRKSSLFGLGIPPQQYDELASLVDDHSIAPVLKHRLEKLACHFPMC-DNYFAWQAFGRRYATGPLPTYLKPEHYEVIRANVDRVNVHHASFTELLAASSRDRYILLDAQDWMTDDQLNDVWREITRTAREGARVIFRTAAEKEGRLSPSIRDQWDYLEEKSRELTVLDRSAI 403
>Rhizobium-leguminosarum
14 RKLKDALLRHKAFSKEGFSERLF-GLLFSGLVYPQIWEDPDLDMQAMELKPNHRIVTIGSGGCNMLAYLSKAPASIDVVDLNPHHIALNRLKLAAFKHLPHADLVRFLAMPNEKSNSRAYDRHLAVKLDEAGLLGRFIGAAHLLARLHGVKLREMTFEEQIAPLFEKPVVRWITGRKSSLFGLGIPPQQYDELASLAADHSIAPVLKHRLEKLACHFPMR-DNYFAWQAFGRRYGTGPLPTYLKPEHYEVIRANVDRVNVHHASFTELLAAASRDRYILLDAQDWMTDEQLNDVWREITRTAREGARVIFRTAAEKEGRLSPSIRDQWDYFEEKSRELTALDRSAI 403
>Rhizobium-sp
14 TKLKSALLQHKALSKSGLSERFF-GVLFSGLVYPQIWEDPEIDMEAMELGEGHRIVTIGSGGCNMLAYLSRNPASIDVVDLNPHHIALNKLKLAAFRYLPHQDVVRHFGRANMRSNSHGYDRFIAEHLDATGLLGRFIGAGHLMARLHGVKLTEMAFDSKVAPLFDKKVVRWLTKRKSSLFGLGIPLRQYDELASLSDDGTVASVLKQRLEKLACNFPLS-DNYFAWQAFARRYPEGSLPAYLKSEYYETIRNNTARVAVHHATYTELLSASAVDRYILLDAQDWMTDVQLNELWSQISRTAASGARVIFRTAAEKEGRLSPDIRNQWVYLEERSSELNALDRSAI 404
>Sinorhizobium-meliloti
15 PKLKSALLQHKALSPAGLSERLF-GLLFSGLVYPQIWEDPIVDMEAMQIRPGHRIVTIGSGGCNMLTYLSAEPARIDVVDLNPHHIALNRLKLSAFRHLPHKDVVRFLAVEGTRTNGQAYDVFLAPKLDPAGLLGRFISASHALARLHGINPEDFVFDDKLAPLFERPVIRWITSRKSSLFGLGIPPQQFDELASLSREKSVAAVLRNRLEKLTCHFPLR-DNYFAWQAFARRYPRGELPPYLQASRYEAIRDNAERVEVHHASFTELLAAASVDRYVLLDAQDWMTDQQLNDLWTEITRTADAGAVVIFRTAAEAPGRLSTTLLDQWYYDAETSMRLGAEDRSAI 405
>Ostreococcus-lucimarinus
278 ILLIFMYRFGVVVHDVYTQNFIMTSIGRKKIIYNISWEDPAVDHKVMHMNDQDVVLTISSAGCNVLDYLCQGPKKIIAVDMNAAQLHTLELKLACIRALNWEQFFDIWGRSNYKVFTSVYESKLRPLLKPEGTSGLMAKILCFPLRLSGMRRRVMNREQFEDSPGGIFFWLTLKLCSMTFLWSWIAPLGGVPLEQLNLLSRNPEVFADRLVEVLKVRVWKPNNYFYYGYIVGEFAPDCCPRYLEKKNFTNLKKRVDRVDLFHGTWADAAVRESITIASLLDSMDWMPAEMIAENISKVVANMDKEKGRIFWRSFADCVHSPVLAHLDGTLVPDYDRVGWYLTQFIA 645
>Ostreococcus-tauri
278 IILFFMYRFGVVIHDVYTQNFIMTSIGRKKIIYNISWEDPAVDHNVMHMNDQDTVLTISSAGCNVLDYLCEGPKKIIAVDMNAAQLHTLELKLACIRALKWEEFFDIWGRSNYKVFKSVYESKLRPLLKKEGTSGLMARILCLPLRLSGIRKRVMNRENFDER-GGILLWLTLKLCSATFLWSWIAPLGGVPLEQLNLLSRNPHVFVERLIEVLTVRVWKPNNYFYYGYIVGEFAPDCCPRYLEKKNFANLKKRWDRVELFHGTWADAAVRSSITIASLLDSMDWMPAEMIAENISKVVANMDKENGRIFWRSFADRVHSPVLAHLDGTLVPDYDRVGWYLTQFIA 64
>Micromonas-pusilla
287 VFVYFLYRMGVVVHDVYTQNFIMTSIGRKKIIYNISWEDPAIDHTVMHMTPEDTVLTISSAGCNVLDYLCEGPKKIIAVDMNWAQLHVLELKLAGIRALTWDQFFAIWGRSDFEVFKKVYAKKLRPLLEPEGTSGLMAKILCMPLIWSGVREKVKNREEFTGG-GGFFFQLTLKICSITSLWSIFAPLGGVPLEQLNLLSRNPQVFVDRLVEVLTTRIWKPNNYFYYGYIVGEFAPDCCPRYLEKKNFAIMKQRVDRVKVYHGTWAEAAVEESITIASLLDSMDWMPPSMIAENIGKVVANMDKKNGRIFWRSFADRVHSPVLAHLKGELVPTYDRVGWYLTQFIQ 653
>Bathycoccus-prasinos
278 IFLYFMTLFGVMIHDVYCQNFIMTSIGKKKIIYNISWEDPAIDHKVMHMNEDDVVLTISSAGCNVLDYLCEGPKKIIAVDMNAAQLHTLELKLACIKALTWEQFFAIWGRSDYKVFIAVYKSKLRKLLQAEGTSGLMAKILCAPLWLAGVHKRIVSGEDVGGDRGGFFFWCTMKICSFTTLWSWIAPLGGVPIEQLNLVMRNPEVFVERLEEVLTTRMWKRGNYFYYGYIVGEFSPTCCPRYLEKKNFKSLKERTDRVELFHGTWADAAEKESITIASLLDSMDWMPHQMIAENISKVVTGMDKERGRIYWRCFGDRVHSPVLGHLRANLVPDYDRVGWYLTTFIG 645
>Emiliania-huxleyi
327 VVAYTVRRLARALRDVYTANFISDSLVARRIIYNISWEDPAVEVAELRLGQRDVILTIASAGCNVLDYLIEKPAGIVAADLNEAQLALLDLKLASLAALDHAAFFALWARSDAAVFEASYGHHSGHLGSSRAISGFGARLLRLALRGCGALDAVVRRRGQAPDPRGWGMRIFTLCLSQMWLWRLLAPLGGVPTSQIDLLRRTPSVWISRVCEVFGSRMWRADNYFYYAYAVGRWDPHCCPRYLRPEHYEALRSSAHRVALHHGPLASAAAIRADFTVGVMSRKCLGGDEQIAEQLAALLPHMAP-AGRLFWRSFGVAVHSPVLAQLRPTLVPEQDRVGWYLSQWVA 673
>Nannochloropsis-oceanica
49 LLVLICAFAPLLLVFALFHDWLMKKFINYAYIYNVSWEDPRMDQKTFNLQEDDHVITIASAGCNVLDYIIEG-ARVTAVDFNACQIALTELKAVAIQHLDHAQFFAIFAKNDTALLRELYPTVLRPDMSAASSGFLAFLAFRVVLPLLHLGWIRQAALCHTHEKQIAICSWLLDTMLPCFALFAGVPRRQMN------LGMGRENFSVIVNHVLFNTDLVHDNYFYLGYILGEYTEECCPRYLKKENFAAMKKYLKALHLFHGSIEQAIMKNLFTVASLLDHMDWMDKSMVTSEISLLMQRMDQERGRIYWRSFSENVHIPPLLWLRSWRKDGSAYRSGVASQIMT 464
BTA-b
>Fusarium-graminearum
62 HQGDNQQDALESFYKKQAGAYDATRKVLLRGREDMLALVAAQMRVWVDIGGGTGAMGAFVDVPTFFSSVYLVDFSPSLCEVAKKRFDRLG----WKNVKVVCEDARKFRLEFGGADLITMSYSLSMIPDYYSVIDSVTSLLSPQGIMGVVDFYVQNKVDFAFRNYTFLSRSFWRSWFDLDRVGLEPSRRDYLEYKFGTVLNVNTR 316
>Nectria-haematococca
55 HQGDNQQDALESFYKKQAGAYDATRKVLLRGREDMLALVAAQLQIWVDIGGGTGAMAAFVDVPTFFSSVYLVDFSPSLCEVARKRFERLG----WKNVKVVCEDARKFRLEFGGADLITMSYSLSMIPDYYSVIDSVTSLLAPQGILGVVDFYVQNKVDFAFRNYTFLSRSFWRSWFDLDRVGLEPSRRDYLEYKFGTLLNVNTR 314
>Purpureocillium-lilacinum
64 HQGDNQQDALESFYKTQAGAYDATRKVLLHGREDMLGLVAAQLRIWVDIGGGTGAMAQFVNVPEFFSSVYLVDFSPSLCEVARKRFQRLG----WNNVTVVCEDARKFRLEHGGADLVTMSYSLSMIPDYYSVIDSTTSLLSPHGIMGVVDFYVQNKIDFSFRNYTTLSRVFWRAWFDFDRVGLEPSRRDYLEYKFGTVLNMNGR 323
>Metarhizium-robertsii
67 HQGDNQQDALESFYKKQAGAYDSTRKVLLRGREDMLGLVVAQLRIWVDIGGGTGAMGRFVNVPDFFTSVYLVDFSPSLCEVARKRFDRLG----WKNVTVVCEDARKFRLEHGGADLVTMSYSLSMIPDYYSVIDSITSLLSPHGIFGVVDFYVQNRVDFSFRNYTALSRMFWRAWFDFDRVGLEPSRRDYLEYKFGTVLNINER 326
>Neurospora-crassa
93 HATATQQDALESFYRSQADIYDATRGTLLKGREDMLALAASQLPIWVDVGGGTGAMAKFVNVSEFFKTVYLVDFSPSLCEVARKRFARLG----WENVRVICTDARKFRLEHAGAELITMSYSLSMMPDYFSIIDSLESLLAPHGLIAVVDFYAQSKVDFTFRNYTYFARNFWRSWFDADRVSLEPARRDYLEYRFGTVLTVNAR 381
>Flammulina-velutipes
43 IGASDQKSRLDKFYLGQAEVYDATRNGLLRGRNTMLSLSAAHLLVWVDIGGGTGLMDKYFPIAEFD-AIYLIDLCEPLLQVARARFARRG----WTNVTVLCQDATEFQLPEGSVGLATLSYSLSMIPDFYTLLDRIDRVLSPDGLLGVVDFYTAGKQPSLHEKAIWLSRWFWQIWFDFDHVSVSPARRAYLEYRYGTIKSYNGR 275
>Chlamydomonas-reinhardtii
42 KKGDDHAARLESFYGPQAAAYDAFRSRFLWGRRPMLAAVAARLLIWVDLGGGTGMMADYIDLAKFK-SIYVVDLCHSLCEVAKKKAKAKG----WKNVQVVEADACQFAPPEGTATLITFSYSLTMIPPFHNVIDQACSYLSQDGLVGVADFYVSGKYDLPLRQMPWSRRFFWRSIFDIDNIDIGPERRAYLEQKLERVWEQNTQ 250
>Volvox-carteri
45 KKGDDHAARLESFYGPQAAAYDAFRARFLWGRKPMLAACAARLMIWVDLGGGTGMMAKYIDLASFK-AIYVVDLCHSLCEVAKRKAKAKG----WKNVHVVEADACKFSPPEGMATLVTFSYSLTMIPPFHGVIDQAISYLSADGLVGVADFYVSGKYDLPMRQMPWARRFFWRSIFDIDNIDIGPERRAYLEQKLERVWEQNSQ 253
>Coccomyxa-subellipsoidea
51 ASGDDHAERLENFYGPQAEAYDNFRSKFLWGRKPMLAACAARLLVWVDLGGGTGMMAEYLPLENFK-TIYVVDLCKSLCEQAKKKVDANG----WKNVVVVEGDACTFTPPSEKVTLVTFSYSLSMIPPFHSAVDRAISYLDPSGLLGVADFYVPSKYDLPLRQMSWLRRFFWRATFDTDNIDIGPERRNYLDHRLSRVWEMNSE 260
>chlorella-kessleri
51 LQDGDHKERLEAFYGPQAHAYDRFRSNFLWGRRPMLAACAARLMVWVDLGGGTGFMAEYMDLRAFK-AIYVVDLCGALCKQAEKRKERRG----WKNVHVIEADACEFAPPEGCATLVTFSYSLSMIPPFYAAVDRACSYLDREGLLGVTDFFVSSKYDLPMRQMPWLRRFFWRSTFDTDNIDIGPERRNYLDHQLSRVWEYNDE 261
>Auxenochlorella-protothecoides
51 LRDGSHAQRLEQFYGPQAHAYDAFRSKFLWGREPLVAACAARLMVWVDLGGGTALMSKFMDLKRFS-HIYVVDLCSSLCRQAEQKVAQHG----WTNVTVVEGDACTFVPPGDVATLVTFSYSLSMIPDFLAAIDAAASYLDPSGILGVTDFYVSSKFDFPLRQLSWVRRFFWRSVFDTDNIDIGPERRHYLDHKLCRVWERNGE 261
>Selaginella-1
ITGDTHKERLQAFYSSQAQAYDAFRAGFLHGREQMLVECASRLMVWVDLGGGTAMLSRCLDLSAFQ-NIYVVDLCSALCDVAAAKVEGFG----WTNVEVIEEDACEFRPPAP-ATLVTFSYSLSMIPQFIKVIDRALSYLDVDGIVGVADFTTSAKFDKPERQHSWLRRWFWRAVFDLDCIDLGPEQRQYLEHRLATVYEDNSF 230
>Physcomitrella-patens
24 LARFSGVSLVVQELTTGYYPDDHFRARFLHGRIGMLRACAHKLLVWVDLGGGTGTMASICDLSLFK-KVYVVDICGPLCDVAREKVAKYG----WTNVEVVEADVCDYEPEASPATLVTFSYSLSMIPPFLNALDKASRYLDPAGILGVSDFFTSLKHDKTER--QYLTRWFWRSIFDLDNIDLGPERRQYMDYKFETVYEENHL 237
>Rhizobium-leguminosarum
10 GKSGEHASLMDGMYRYQRHIYDLTRKYYLLGRDSTIRNLDVPELLEVGCGTGRNMAFAHRHFA--TAKLFGLDISQEMLISARKTFATK--ATIPEFRVADATAFTPREFGVSGFDRILISYALSMIPDWERAVDASIAALNPGGQLHIVDFGQQERLPGWFRLQSWLAKFHVAPRSDLREVLEAQAHENNARLLFDTVGGGYAW 215
>Rhizobium-etli
10 GMSDEHASLMDGMYRYQRHIYDLTRKYYLLGRDSTIRNLDVPELLEVGCGTGRNMAFAHRHFP--TAKLFGLDISQEMLISARKTFATK--ATIPEFRVADATAFTPREFGVGGFDRILISYALSMIPDWERAVDASIAALNPGGQLHIVDFGQQEGLPRWFRLQAWLAKFHVTPRPDLREVLEAQAQEHNARLSFETVGGGYAW 215
>Rhizobium-jaguaris
10 TSSKSHAGLMDGMYRYQRHIYDLTRKYYLFGRDRTIAHLNVPFLLEVGCGTGRNMLLAHRRFP--SARLYGLDISQEMLISARNNFRGL--KQTPDFRVADATAFSAADFGVAGFDRVMISYALSMIPDWKSAIDASLDAVIPGGELHIVDFGQQERLPGWFRLKGWLKKFHVTPRADLRTVLEERVQARGAKLIFEEIGRGYAW 215
>rhizobium-sp
8 QEGASHAERMDRMYRHQRHSYNLTRKYYLLGRDRAIRGLQLPSLLEVGCGTGRNLLAAHRRYP--DARLYGLDISAQMLASAHRHFEDT--AIRPRFLRADATRFSPADFGTDGFDRVLISYALSMIPDWEGAIDTAIAALAPGGSLHIVDFGQQEGLPHWFRLVGWLRRFHVTPRTGLQKALEDRLEQADADMIFEEIFGGYAW 213
>Rhizobium
1 QEGASHAERMDRMYRHQRHSYNLTRKYYLLGRDRAIRGLQLPSLLEVGCGTGRNLLAAHRRYP--DARLYGLDISAQMLASAHRHFEDT--AIRPRFLRADATRFSPADFGTDGFDRVLISYALSMIPDWEGAIDTAIAALAPGGSLHIVDFGQQEGLPHWFRLVGWLRRFHVTPRTGLQKALEDRLEQADADMIFEEIFGGYAW 214
>Rhodobacter sphaeroides ATCC 17025
1 MTVGPHAALMDATYRHQRRIYDITRRHFLLGRDELIAALAPPPVLEIACGTGRNLDLIDRRWP--GLRLYGLDISEEMLRTARARLGTR--ARLAQGDATDFDARA--LFGAARFERIVISYALSMIPDWRPALAHAASLLSKEGELHVVDFGDQAGLPRWFRTGGWIGRFHVEPRDDLGAALAEVAAGVGGISRSGSRFRGYAC 204
>Rhodobacter sphaeroides ATCC 17029
1 MTDATHAALMDATYRHQRRIYDVTRRHFLLGRDRLIAELDPPPVLEIACGTGRNLDLIGRRWP--GCRLSGLDISQEMLASARARLGRR--ATLALGDATRFEALP--LFGTDRFERIVLSYALSMIPDWREALREAALHLVPGGRLHVVDFGDQAGLPGWARAGGWIGRFHVTPRDDLGTALGETALGIGGYAEYRSLGGGYAI 204
>Ostreococcus-tauri
680 KQGLSKVKDVRAFYKHQGKRYDGFREALLPGREVFMRHVIPWAWISVGCGTARDIEFVVGHVKKCKTKVYLCDLSDALLEMARERVEELGLTKQVVLVEGDINSAAVKKKLPKQVDLVTCSYCVTMIPEWKKAMKTMSDLVASGGNLALIDFVEREGRERTWEQRLYKWWFAMDNQKGFKTVWMSEEEGRVPYTPYRPTHYMYCG 902
>Ostreococcus-tauri_
680 KQGLSKVKDVRAFYKHQGKRYDGFREALLPGREVFMRHVIPWAWISVGCGTARDIEFVVGHVKKCKTKVYLCDLSDALLEMARERVEELGLTKQVVLVEGDINSAAVKKKLPKQVDLVTCSYCVTMIPEWKKAMKTMSDLVASGGNLALIDFVEREGRERTWEQRLYKWWFAMDNQKGFKTVWMSEEEGRVPYTPYRPTHYMYCG 902
>Micromonas-pusilla
691 KQGLSSKKDVKAFYKSQGTRYDGFREALLPGRDLLMQHAVPWVWISVGCGTARDLEFVVDHVIAAKTKVYLCDLSDALLDMARARVIELGLASRVVLVEGDFMSPAVRKKLPKQADLVTCSYCLTMVPEWEKALATMKDLVKPGGNLALIDFITRDGVDQRWDQRLYKWWFAMDSREDMEEVWYSEEESRVPYTPYYPTHYLYVG 913
>Bathycoccus-prasinosg
681 SHGLSSNKDVKKFYKSQGTRYDGFREALLPHRDVFMQYVVPWTWISVGCGTARDIEFVTEHIRESKTKVYLCDLSDALLAMAKSRVKALGLTKQVVFIEGDINAAETQKKLPAEVDLVTCSYCLTMIPPWREALNTMKDLVAPGGNLCLIDFTLREGVEDRWDQRLYKWWFAHDQQRDLETVWYSENEGRVPYTPFMPTHYMYCA 903
>Emiliania-huxleyi
719 RHALRTSKDVAAFYREQGPRYDGFREALLPGRERLMRFGLPWQWLSVGCGTARDLEYVLGHVRECGTRLWLLDLSPELLAVAQQRVDRLGLAHQVTLLVGDVNDETLRLPPRGSLDLVSCSYCLSMIPRWRTALSAMVRALRVGGQLALVDFTCRSDAPNHWSQKLNQWWFANDQHGALRTLWFHESERRVVYTPLHATTYLYVG 990
>Nannochloropsis-oceanica
510 ATDGAHERDMEAFYKFQKEGYDGFRENFLHARMDLIQSMPIKRWVDVGGGTARNLEFLVEVLRKYFKAIYVVDVSPSLLEVAHKRVAAAGLTGLVHLVEHDFTAPSI--FMEGKVDMLTFSYSLSMIPDKTAALVNALRFLQPNGHLGLADFFLTSNEEAGLPFFLATLRRMEAWFEQDRVHLISPAILKRLDKATRCVWDERFR 730

## Sheet: Fig. 9
	Exp. 1	0 h		4 h		8h (-P)		8h (+P)
		Values	Relative ratio	Values	Relative ratio	Values	Relative ratio	Values	Relative ratio
	ACT	24.978	-	54.403	-	51.439	-	49.072	-
	PLCc1	6.5	0.260229	57.58	1.0584	350.9	6.82167	0.32	0.00652103
	PLCc2	72.29	2.89415	81.173	1.49207	88.926	1.72877	89.794	1.82984
	BTA1	6.71	0.268636	772.83	14.2057	791.06	15.3786	134	2.73068
	PLP	7.69	0.307871	344.51	6.33256	610.13	11.8612	29.08	0.592599
	Exp. 2	0 h		4 h		8h (-P)		8h (+P)
		Values	Relative ratio	Values	Relative ratio	Values	Relative ratio	Values	Relative ratio
	ACT	21.65	-	47.6	-	46.032	-	43.056	-
	PLCc1	0.12	0.00554273	190.43	4.00063	122.82	2.66814	0.77	0.0178837
	PLCc2	85.956	3.97025	89.911	1.88889	87.603	1.90309	85.26	1.98021
	BTA1	31.18	1.44018	131.88	2.77059	721.18	15.6669	0.71	0.0164902
	PLP	8.58	0.396305	298.64	6.27395	528.7	11.4855	77.92	1.80974
	Exp. 3	0 h		4 h		8h (-P)		8h (+P)
		Values	Rel. values	Values	Relative ratio	Values	Relative ratio	Values	Relative ratio
	ACT	55.123	-	65.835	-	57.043	-	46.463	-
	PLCc1	23.82	0.432125	104.86	1.59277	150.19	2.63293	23.04	0.495878
	PLCc2	77.682	1.40925	80.149	1.21742	91.17	1.59827	80.975	1.74278
	BTA1	4.67	0.0847196	341.49	5.18706	628.34	11.0152	73.79	1.58815
	PLP	3.25	0.0589591	224.17	3.40503	296.22	5.19292	38.28	0.823881
	Ave.	0 h	4 h	8h (-P)	8h (+P)
	ACT	-	-	-	-
	PLCc1	0.232632	2.21727	4.04091	0.173428
	PLCc2	2.75788	1.53279	1.74337	1.85095
	BTA1	0.597847	7.38777	14.0202	1.44511
	PLP	0.254378	5.33718	9.51322	1.07541
	SEM.	0 h	4 h	8h (-P)	8h (+P)
	ACT	-	-	-	-
	PLCc1	0.101176	0.73887	1.13527	0.131667
	PLCc2	0.606193	0.159136	0.0720941	0.0566215
	BTA1	0.346605	2.84107	1.22869	0.642401
	PLP	0.0824576	0.788918	1.76597	0.304705
	PLCc1	0 h	4 h	8 h (-P)	8 h (+P)		BTA1	0 h	4 h	8 h (-P)	8 h (+P)
	Exp.1	1.11863	4.54966	29.3239	0.0280315		Exp.1	0.44934	23.7614	25.7233	4.56753
	Exp.2	0.0238261	17.1972	11.4694	0.176759		Exp.2	2.40895	4.63428	26.2056	0.0475763
	Exp.3	1.85754	15.7426	11.318	2.1316		Exp.3	0.141708	14.9654	18.4248	2.65644
	Ave	1	12.4965	17.3704	0.778797		Ave	1	14.4537	23.4512	2.42385
	SEM	0.452067	4.21217	6.05969	0.51729		SEM	0.56088	5.32288	6.12702	1.10689
	PLCc2	0 h	4 h	8 h (-P)	8 h (+P)		PLP	0 h	4 h	8 h (-P)	8 h (+P)
	Exp.1	1.04941	0.541019	0.626845	0.663495		Exp.1	1.21029	24.8942	46.6283	2.3296
	Exp.2	1.4396	0.684905	0.690054	3.26664		Exp.2	1.55794	24.6639	45.1512	21.9475
	Exp.3	0.510989	2.00831	0.579527	0.631928		Exp.3	0.231777	41.2943	20.4142	3.2388
	Ave	1	1.07808	0.632142	1.52069		Ave	1	30.2841	37.3979	9.17196
	SEM	0.314222	0.426227	0.159649	0.724993		SEM	0.375908	8.51327	11.1157	5.06892

## Sheet: Supplemmentary Fig. 3
	Exp. 1	0 h		4 h		8 h (-P)		8 h (+P)
		Values	Relative ratio	Values	Relative ratio	Values	Relative ratio	Values	Relative ratio
	ACT	63.09	-	57.341	-	47.566	-	58.826	-
	GPAT9	17.247	0.273371	31.155	0.543329	6.14	0.129084	24.48	0.416143
	ATS1	45.749	0.725139	27.265	0.475489	7.204	0.151453	14.407	0.244909
	Exp. 2	0 h		4 h		8 h (-P)		8 h (+P)
		Values	Relative ratio	Values	Relative ratio	Values	Relative ratio	Values	Relative ratio
	ACT	56.38	-	77.057	-	37.528	-	30.993	-
	GPAT9	48.134	0.853742	100.735	1.30728	46.676	1.24376	79.446	2.56335
	ATS1	90.402	1.60344	104.424	1.35515	32.34	0.861757	101.52	3.27558
	Exp. 3	0 h		4 h		8 h (-P)		8 h (+P)
		Values	Rel. values	Values	Relative ratio	Values	Relative ratio	Values	Relative ratio
	ACT	54.542	-	35.138	-	36.13	-	41.039	-
	GPAT9	6.385	0.117066	34.317	0.976635	64.319	1.78021	25.524	0.621945
	ATS1	15.432	0.282938	28.823	0.82028	67.033	1.85533	44.583	1.08636
	GPAT9/ACT	0 h	4 h	8 h (-P)	8 h (+P)
	Exp. 1	0.659161	1.31009	0.31125	1.00341
	Exp. 2	2.05857	3.15215	2.999	6.18083
	Exp. 3	0.282272	2.35489	4.29249	1.49965
	Ave.	1	2.27237	2.53425	2.89463
	SEM	0.441194	0.435482	0.957377	1.34667
	ATS1/ACT	0 h	4 h	8 h (-P)	8 h (+P)
	Exp. 1	0.833008	0.546221	0.173982	0.281341
	Exp. 2	1.84196	1.55674	0.989949	3.76284
	Exp. 3	0.325027	0.942303	2.13132	1.24796
	Ave.	1	1.01509	1.09842	1.76405
	SEM	0.363987	0.240028	0.46347	0.847215
